# Supplementary material for: A Comprehensive In Silico Method to Study the QSTR of the Aconitine Alkaloids for Designing Novel Drugs
Source: Molecules. 2018 Sep 18;23(9):2385. doi: 10.3390/molecules23092385 (PMC6225272; doi:10.3390/molecules23092385)
Supplement: Supplementary file 1 [file molecules-23-02385-s001.zip]

Archive with 3 entries (2 files):
- molecules-354597-supplementary/
- molecules-354597-supplementary/Table S1.pdf
- molecules-354597-supplementary/Table S2.pdf
